# Supplementary material for: Risk of Contrast-Associated Acute Kidney Injury in Patients Undergoing Peripheral Angiography with Carbon Dioxide Compared to Iodine-Containing Contrast Agents: A Systematic Review and Meta-Analysis
Source: J Clin Med. 2022 Dec 4;11(23):7203. doi: 10.3390/jcm11237203 (PMC9738867; doi:10.3390/jcm11237203)
Supplement: Supplementary file 1 [file jcm-11-07203-s001.zip]

Archive with 1 entries (1 files):
- jcm-2015371-supplementary.pdf
